# Supplementary material for: Management Effectiveness of a Secondary Coniferous Forest for Landscape Appreciation and Psychological Restoration
Source: Int J Environ Res Public Health. 2017 Jul 18;14(7):800. doi: 10.3390/ijerph14070800 (PMC5551238; doi:10.3390/ijerph14070800)
Supplement: Supplementary file 1 [file ijerph-14-00800-s001.zip]

Archive with 1 entries (1 files):
- ijerph-201171-supplementary.xlsx
