# Supplementary material for: Management Effectiveness of a Secondary Coniferous Forest for Landscape Appreciation and Psychological Restoration
Source: Int J Environ Res Public Health. 2017 Jul 18;14(7):800. doi: 10.3390/ijerph14070800 (PMC5551238; doi:10.3390/ijerph14070800)
Supplement: Supplementary file 1 [file ijerph-14-00800-s001.zip › ijerph-201171-supplementary.xlsx]

## Sheet: P.E. (supplementary materials)
crowding forest								thinned forest
Temperature (℃)	Relative humidity (%)	Wind velocity (m/s)	Radiant heat (℃)	Illuminance (Lux)	Sound pressure (dB)			Temperature (℃)	Relative humidity (%)	Wind velocity (m/s)	Radiant heat (℃)	Illuminance (Lux)	Sound pressure (dB)
25.9	69.9	0.5	29.9	201.2	46.1			25.8	77.8	0.26	28.6	481	45.8
25.9	70.8	0.2	27.2	212.8	39.3			25.6	79.8	0.29	27.3	450	46.5
25.9	71.9	0.12	27.1	217.5	37.7			25.8	79.4	0.06	26.8	461	44.6
25.8	72.9	0.01	26.2	220.2	42.2			26.8	78.7	0.03	27.9	395	44.5
26.2	74.1	0.04	26.9	188.5	39.8			26.9	77	0.03	28.1	371	42
26.4	72.7	0.06	27.4	182.7	40.6			27.2	76	0.03	28.4	443	39.8
26.5	71.2	0.03	27.4	177.7	40.2			26.3	75.7	0.42	30	438	41.4
26.9	69.1	0.01	27.6	184.6	40.3			26.7	76.8	0.05	27.7	418	38.7
26.1	67.1	0.25	28.5	144.9	38.2			26.5	77.4	0.26	29.1	281	42.1
26.1	69.1	0.23	28.6	140.4	36.1			27	75.1	0	28.2	293	47.5
26.8	69.1	0.11	28.2	156.8	32.9			27	74.5	0.04	28.5	269	39.1
27.2	66.5	0.01	28.3	162.8	32.6			27.4	73.7	0.01	28.3	248.2	38
26.8	65.4	0.04	28	86.7	38.8			27.2	74	0.04	28.3	187.7	40.7
27	64.7	0.06	28.4	111	33.4			27.3	72.6	0.05	28.4	173.1	35
26.9	64.3	0.04	28	108.2	36.6			27.6	73.5	0.01	28.4	319	34.3
27.9	66.7	0.01	28.7	84.6	36.5			27.3	72.6	0.01	28.1	214.2	38.3
27.2	64.3	0.07	28.5	124.1	39.5			27.6	73.4	0.01	28.5	207.1	45.1
27.5	66	0.08	28.8	121	36.9			27.1	73.1	0.08	28.6	208.9	51.9
27.9	66	0.03	28.6	123.6	38.7			27	75.2	0.18	28.6	238.3	50.2
27.5	65	0.1	29.1	110.5	37.3			27.1	77.4	0.01	27.6	227.1	42.7
27.3	67.4	0.16	29.2	158.1	42.5			27	76.9	0.03	27.9	233	40.4
27.7	67.2	0.04	28.2	160.8	39.2			28	76.6	0	28.5	237.1	38.3
27.4	68	0.09	28.8	155.5	39.8			28.1	76.4	0.01	28.9	241.7	47.3
27.5	67.4	0.11	28.5	149.8	40.4			28.5	74.9	0.01	29.2	233.1	44.2
28	68.5	0.01	28.5	167.8	39.3			28.6	75.9	0	28.7	233.1	39.8
28.4	68.1	0.02	28.9	181.8	40.6			27.5	74.6	0.08	28.1	146.8	42.9
28	67.2	0.04	28.7	97	49.8			26.8	80.2	0.02	26.7	238.8	41.5
26.9	66.5	0.32	28.4	207	39.9			26.3	81.1	0.44	28.2	265	44.2
26.8	70.8	0.1	27.4	161.9	40.2			27.8	67.5	0.18	30.5	155.1	47.3
27.3	68.8	0.3	28.1	118.2	43.2			28	69.2	0.06	28.7	238.1	38
27.2	67.9	0.99	29.1	172.1	52.5			27.5	68.2	0.44	30.1	229.3	36.1
26.6	67.4	1.29	31.6	167.9	38.9			28.1	71.7	0.01	28.8	133.5	41.3
27.2	68	0.08	27.9	127	43.2			28.4	69	0.02	29.5	378	41.4
27.8	71.3	0.29	29.7	136.9	36.8			28.6	70.3	0.06	30.2	324	40.3
28.1	70.5	0.05	28.8	105	38.2			28.3	67.7	0.09	30.3	305	40.8
27.9	69.4	0.1	29	104.5	36.2			28.3	68.9	0.09	29.7	278	38.9
27.2	70.3	0.42	29.1	155.1	38.6			27.1	73	0.5	30.1	423	42
27.3	72.3	0.3	28.6	169.2	39.6			26.9	74.8	0.32	29	463	42.5
26.8	72.5	0.2	28.3	149.5	36.9			26.4	77	0.53	29.4	349	44.7
26.6	72	0.33	29.2	154.2	40.7			27.1	76	0.1	28.7	348	46
27.1	72.9	0.1	28.5	52.6	38			27.1	75.2	0.04	28	125.9	42.9
27.4	73.4	0.16	28.8	43.4	47			27.1	76	0.11	28.7	226.4	40.5
27.3	70.8	0.21	29	37.8	42.6			27.5	74.4	0.03	28.4	154.3	47.3
27.8	70.8	0.06	28.5	59.2	41.7			27.6	72.5	0.06	28.7	234	39.8
27.9	72.1	0.13	29.1	91.8	36.9			28.1	76.2	0.07	29.1	288	38.6
27.6	73.4	0.18	28.9	75.9	43.7			27.7	75.3	0.07	28.7	280	36.9
27.2	72	0.34	28.7	86.2	37.8			27	75.3	0.07	28	254	40.4
27.1	72.7	0.48	29.3	57.4	42.7			27.2	75.6	0.11	28.3	316	38.7
26.1	74.4	0.31	26.7	50.2	50.3			25.8	79.4	0.7	28.6	123.5	46.3
26.1	74.1	0.37	28.1	65.8	35.1			27	77.3	0.14	27.7	146.9	39.3
26.9	73.8	0.11	27.9	45	37.4			27.2	77.9	0	27.6	161.6	38.2
27.2	74.2	0.16	28.3	52.3	34.7			27.2	76.2	0.03	28	144.4	38.5
27.1	73.6	0.07	27.7	51.8	36.7			27.5	75.9	0.09	28.4	170.7	43.8
27	72.4	0.37	29.5	48.9	35			27.4	74.7	0.06	28.3	141.4	37.6
26.1	74.1	0.75	28.7	50.8	34.8			26.3	76.3	0.24	27.9	123.2	36.6
21.6	71.7	0.21	23	45.6	38.8			26	79.1	0.22	27.2	105.1	48.2
21.9	69.3	0.47	24.2	99.3	39.2			25.3	81	0.06	25.3	274	43.4
22	70.6	0.33	23.8	109.7	37.1			21.8	71.5	0.3	24.6	284	45.5
22.4	69.3	0.34	24.9	106.7	35.2			22	73.8	0.14	23	144.3	50.1
21.7	71.7	0.08	21.4	92.8	36.4			21.5	73.2	0.43	24.4	232.1	45.1
22	72.4	0.13	22.2	133	45			21.8	73.8	0.08	22.1	315	40.6
22.7	71.9	0.24	25.1	76.5	33.7			22	74.3	0.01	21.9	345	40.3
22.3	71.6	0.38	25.1	106.2	36.6			22.1	74	0.08	23.2	221.4	38
22.5	72.1	0.2	23.5	80.8	37.3			22.1	73.4	0.54	27.3	384	37.7
22.1	69.3	0.13	22.8	112	35.4			22.2	72.5	0.2	24.9	183.6	39
22.4	70.9	0.19	23.7	107.2	35.5			21.8	75.6	0.13	22.8	172.9	37.4
21.7	72.5	0.27	22.3	113.1	35.7			21.7	73.6	0.01	21.8	171.1	38.6
21.2	73.4	0.07	21.1	119.4	37.2			21.6	74.3	0.01	21.7	162.1	38.3
21.8	72.9	0.06	22.2	90.3	37.9			21.4	75.9	0.02	21.5	168.8	38.6
21.6	72	0.1	22.4	95.9	34.2			22.2	76	0	22.5	187.7	39.8
21.9	74.1	0.04	21.8	74.5	37.6			21.9	75.2	0.04	22.9	183.7	38.7
21.6	75	0.09	21.4	91	37			21.5	75.8	0.01	21.6	161.6	37.7
21.3	74.7	0.2	21.9					21.6	75.8	0.06	22.3
21.1	75.3	0.15	21.1					21.6	75.9	0.01	22
20.3	77.9	0.23	19.7					21.6	77.5	0.05	21.6
19.9	79.5	0.38	20.1					20.6	79.6	0.06	20.5
20.6	79.9	0.05	20.6					20.1	79.6	0.43	22.1
21.6	80.5	0.03	21.6					20.8	80.7	0.01	20.9
21.6	76.8	0.09	22.2					21.6	80.5	0.01	22
21.1	77.1	0.08	20.8					22	77.7	0.03	23.3
20.5	77.7	0.24	20.7					21.8	77	0.01	21.7
20.7	77.3	0.17	20.9					21.5	77	0.01	21.8
21.3	76.7	0.07	21.6					20.6	78.7	0.4	22.3
21.1	77.5	0.06	20.7					20.9	80.3	0.27	22.2
20.6	76.8	0.05	20.5					20.7	79.1	0	20.8
20.6	77.7	0.08	20.6					20.6	79.8	0.01	20.9
20.2	77.9	0.18	20.2					20.6	79.9	0.08	20.9
19.9	80.5	0.22	19.5					20.6	79.4	0.01	20.6
19.8	81.8	0.11	19.1					19.4	82.8	0.4	20.4
19.6	80.9	0.07	19.1					19.4	84.2	0.3	20.1
20.3	82.4	0.03	20					19.8	83.4	0.02	19.5
20.2	81.6	0.03	19.9					20	83.4	0.04	20.3
20.2	81.9	0.03	20.1					20.5	83.5	0.03	20.8
19.6	78.9	0.54	20.1					20.4	81.9	0.01	20.5
19.4	78.7	0.3	19.6					19.7	81.6	0.23	21.3
22.6	64.6	0.94	25.9					20	81.1	0.1	20
23	60	0.11	23.3					19.6	82.3	0.29	20.5
22.4	62.8	0.08	23.3					22.6	59.5	0.66	29
23	65.1	0.02	23.4					22.3	62.7	0.21	24.6
23.2	65.7	0.06	23.9					22.6	66.2	0.2	24.5
23.1	62.9	0.24	25.3					23.6	68	0	24.3
23.2	62.1	0.47	26.2					24.3	65.2	0.01	25.3
22.3	64.3	0.34	23.4					23.6	62.2	0.03	24.9
21.8	67.2	0.87	24.3					23.9	62.9	0.02	25.2
22.3	66.9	0.66	24.9					23.4	64.2	0.01	23.8
21.9	65.8	1.08	23.3					22.3	65.8	0.03	23.1
22.3	66	1.01	24.7					22.8	66.5	0.71	26.6
22.4	64.7	0.19	23.5					22.8	68.8	0.06	23.7
22.9	62.6	0.1	23.9					22.6	65.8	0.14	24.5
23.2	61.4	0.13	24.9					22.8	67.3	0.04	24.1
23.6	59.8	0.11	24.9					23.1	65.1	0	23.8
23.5	60.8	0.2	25.4					23.3	64	0.06	24.7
23.9	59.3	0.19	25.4					23.6	62.9	0.02	24.4
23.7	58.9	0.22	25.6					23.5	63.4	0.03	24.5
23.7	57.2	0.12	25.2					23.8	61.8	0.04	24.9
23.7	58.5	0.15	25.1					24.1	62.3	0.01	25.1
22.8	59.2	0.99	27.1					23.7	59.2	0.1	25.3
23	58.7	0.86	26.1					22.9	58.6	0.08	24.1
23	60.8	0.28	24.7					22.9	60.6	0.25	24.3
22.8	64.1	0.16	23.2					22.7	62.3	0.73	25.9
23.1	64.8	0.1	23.7					23.4	61.9	0.05	24.4
23	62.2	0.37	24.6					22.4	62.7	0.03	22.7
23.5	64.9	0.05	23.9					22.7	62.5	0.04	23.2
22.8	63.5	0.34	24.8					23.4	64.3	0.05	24.5
22.1	65.4	0.49	23.9					23.7	64.8	0	24.4

## Sheet: POMS (supplementary materials)
		Crowding forest		Thinned forest				Crowding forest		Thinned forest
	Tension and anxiety (T-A; POMS)	Before experiment	After experiment	Before experiment	After experiment		Depression and dejection (D-D; POMS)	Before experiment	After experiment	Before experiment	After experiment
	respondent 1	3	2	9	0		respondent 1	0	0	0	0
	respondent 2	1	0	1	3		respondent 2	0	0	0	0
	respondent 3	4	4	4	0		respondent 3	0	0	0	0
	respondent 4	4	0	2	0		respondent 4	2	0	0	0
	respondent 5	2	2	3	1		respondent 5	0	0	0	0
	respondent 6	0	0	0	0		respondent 6	0	2	0	0
	respondent 7	8	1	13	1		respondent 7	5	3	6	3
	respondent 8	2	2	5	3		respondent 8	1	2	3	1
	respondent 9	10	11	5	8		respondent 9	2	5	0	2
	respondent 10	0	0	0	0		respondent 10	0	0	0	0
	respondent 11	0	0	0	0		respondent 11	0	0	0	0
	respondent 12	0	0	0	0		respondent 12	0	0	0	0
	respondent 13	3	5	0	0		respondent 13	1	3	0	0
	respondent 14	3	0	0	0		respondent 14	1	0	0	0
	respondent 15	0	0	0	0		respondent 15	0	0	0	0
	respondent 16	10	0	2	0		respondent 16	0	0	0	0
	respondent 17	3	5	4	0		respondent 17	1	3	0	0
	respondent 18	1	0	1	1		respondent 18	0	0	0	0
		Crowding forest		Thinned forest				Crowding forest		Thinned forest
	Anger and hostility (A-H; POMS)	Before experiment	After experiment	Before experiment	After experiment		Vigour (V; POMS)	Before experiment	After experiment	Before experiment	After experiment
	respondent 1	0	0	0	0		respondent 1	2	1	6	5
	respondent 2	0	0	0	0		respondent 2	15	18	15	15
	respondent 3	0	0	0	0		respondent 3	9	4	5	7
	respondent 4	0	0	0	0		respondent 4	18	17	16	15
	respondent 5	0	0	0	0		respondent 5	4	5	6	6
	respondent 6	0	0	0	0		respondent 6	2	3	0	0
	respondent 7	3	0	2	0		respondent 7	4	9	4	10
	respondent 8	0	1	1	0		respondent 8	0	4	2	9
	respondent 9	3	4	0	0		respondent 9	7	5	5	8
	respondent 10	0	0	0	0		respondent 10	0	1	0	0
	respondent 11	0	0	0	0		respondent 11	1	2	0	3
	respondent 12	0	0	0	0		respondent 12	0	2	0	0
	respondent 13	1	0	0	0		respondent 13	3	5	3	2
	respondent 14	1	0	0	0		respondent 14	5	20	14	20
	respondent 15	0	0	0	4		respondent 15	3	13	14	12
	respondent 16	0	0	0	0		respondent 16	7	5	2	7
	respondent 17	1	0	0	0		respondent 17	3	5	1	1
	respondent 18	0	0	0	0		respondent 18	6	5	7	4
		Crowding forest		Thinned forest				Crowding forest		Thinned forest
	Fatigue (F; POMS)	Before experiment	After experiment	Before experiment	After experiment		Confusion (C; POMS)	Before experiment	After experiment	Before experiment	After experiment
	respondent 1	1	1	0	0		respondent 1	7	7	9	5
	respondent 2	0	0	1	1		respondent 2	4	0	0	0
	respondent 3	3	4	4	2		respondent 3	3	5	4	2
	respondent 4	0	0	0	0		respondent 4	1	0	1	1
	respondent 5	0	0	2	0		respondent 5	5	6	6	4
	respondent 6	1	1	0	0		respondent 6	2	4	4	4
	respondent 7	7	4	6	2		respondent 7	6	3	6	3
	respondent 8	2	2	4	1		respondent 8	5	4	4	2
	respondent 9	10	10	4	8		respondent 9	7	9	4	7
	respondent 10	0	0	0	0		respondent 10	4	4	4	4
	respondent 11	0	0	0	0		respondent 11	3	3	4	2
	respondent 12	1	0	0	0		respondent 12	4	4	3	4
	respondent 13	4	5	1	1		respondent 13	3	3	3	3
	respondent 14	2	0	0	0		respondent 14	5	0	2	0
	respondent 15	4	2	1	2		respondent 15	3	0	1	2
	respondent 16	0	1	1	0		respondent 16	7	3	6	1
	respondent 17	4	5	4	3		respondent 17	6	6	4	5
	respondent 18	0	0	0	0		respondent 18	6	6	6	7

## Sheet: PANAS (supplementary materials)
	Crowding forest		Thinned forest
PANAS (Positive affect)	Before experiment	After experiment	Before experiment	After experiment
respondent 1	19	21	33	30
respondent 2	32	44	42	40
respondent 3	43	30	30	35
respondent 4	42	46	47	47
respondent 5	28	28	28	30
respondent 6	8	8	8	8
respondent 7	26	25	28	35
respondent 8	16	32	32	32
respondent 9	20	19	31	23
respondent 10	32	8	9	8
respondent 11	18	15	30	29
respondent 12	8	12	8	12
respondent 13	10	9	23	32
respondent 14	33	47	38	51
respondent 15	12	30	24	17
respondent 16	25	22	13	31
respondent 17	23	19	19	17
respondent 18	25	31	18	23
	Crowding forest		Thinned forest
PANAS (Negative affect)	Before experiment	After experiment	Before experiment	After experiment
respondent 1	9	8	21	9
respondent 2	8	8	8	8
respondent 3	8	19	9	8
respondent 4	12	8	8	8
respondent 5	17	15	17	19
respondent 6	9	8	8	8
respondent 7	34	12	26	11
respondent 8	20	16	17	16
respondent 9	15	22	14	13
respondent 10	8	8	8	8
respondent 11	16	8	24	16
respondent 12	8	8	8	8
respondent 13	8	8	20	16
respondent 14	8	8	8	0
respondent 15	12	8	8	8
respondent 16	13	8	9	8
respondent 17	14	12	15	11
respondent 18	8	8	8	8

## Sheet: ROS (supplementary materials)
	Crowding forest		Thinned forest
ROS	Before experiment	After experiment	Before experiment	After experiment
respondent 1	29	28	28	38
respondent 2	39	42	35	31
respondent 3	33	24	27	33
respondent 4	36	37	35	41
respondent 5	25	26	29	28
respondent 6	35	41	41	8
respondent 7	20	31	17	32
respondent 8	26	32	27	33
respondent 9	24	14	29	32
respondent 10	42	42	42	42
respondent 11	26	31	28	32
respondent 12	25	33	29	29
respondent 13	24	24	28	29
respondent 14	34	41	36	42
respondent 15	19	33	24	42
respondent 16	31	29	24	32
respondent 17	27	26	22	26
respondent 18	38	40	31	35

## Sheet: SD (supplementary materials)
	crowding forest
		Bright - Dark	Open - Closed	Artificial - Natural	Smelly - Odorless	Still - Animated	Comfortable - Uncomfortable	Quiet - Noisy	Ugly - Beautiful	Pleasing sound - Irritating noise	Friendly - Unfriendly	Dull - Refreshing	Orderly - Chaotic	Warm - Cool	Insecure - Secure	Gentle lighting - Too bright	Thin - Thick	Flat - Three dimensional	Awaking - Soothing	Enchanted - Disenchanted	Fragrant - Malodorous	Non enjoyable - Enjoyable	Restless - Calm	Dry - Wet	Nondescript - Unique	Healthy - Unhealthy
	respondent 1	2	4	6	3	2	3	0	2	2	3	2	5	4	2	0	5	6	6	0	3	4	3	2	2	3
	respondent 2	0	0	6	0	3	0	5	6	0	1	6	3	3	4	1	4	6	4	3	1	6	6	4	3	3
	respondent 3	4	4	5	2	2	3	4	2	3	3	2	5	4	2	2	4	2	3	4	3	2	2	5	4	4
	respondent 4	1	2	2	2	2	1	1	3	2	2	3	2	2	3	1	1	2	2	2	2	3	3	2	2	1
	respondent 5	3	4	5	2	4	3	3	3	2	4	3	4	3	3	1	4	4	4	3	2	3	3	4	2	2
	respondent 6	0	0	6	0	6	0	0	6	0	0	6	6	6	6	0	6	6	6	0	0	6	6	1	3	0
	respondent 7	4	4	6	2	1	2	1	3	1	3	4	5	5	3	1	5	4	5	1	2	2	4	4	4	3
	respondent 8	1	1	6	2	3	5	5	5	1	2	5	1	5	4	1	3	4	5	1	2	5	5	3	3	1
	respondent 9	5	5	3	4	1	5	3	2	4	5	1	5	5	1	3	4	4	3	4	4	2	2	1	3	4
	respondent 10	0	0	6	1	3	0	0	5	1	1	6	4	6	6	0	3	6	6	0	1	6	6	3	3	0
	respondent 11	2	2	5	4	3	2	2	4	3	2	4	3	4	4	2	3	4	4	2	2	5	4	3	3	2
	respondent 12	4	1	6	6	2	2	2	3	4	1	4	3	6	6	0	3	5	2	1	3	4	5	4	1	1
	respondent 13	2	2	6	5	3	3	2	3	3	3	2	4	3	3	2	4	3	3	3	3	2	3	3	3	3
	respondent 14	2	1	6	4	2	5	1	4	1	1	6	4	4	5	0	3	6	4	2	1	6	6	3	5	0
	respondent 15	1	2	6	1	5	2	2	5	3	0	6	3	6	6	0	3	3	3	0	0	6	6	3	1	0
	respondent 16	4	3	5	1	3	1	2	3	1	1	4	4	6	5	1	4	4	4	3	1	4	5	3	0	1
	respondent 17	4	5	4	4	4	4	3	3	3	3	3	4	4	2	3	4	4	4	3	3	4	4	4	3	3
	respondent 18	2	4	6	4	4	2	0	6	1	2	1	6	5	2	0	6	6	2	0	2	3	4	4	2	4
	thinned forest
		Bright - Dark	Open - Closed	Artificial - Natural	Smelly - Odorless	Still - Animated	Comfortable - Uncomfortable	Quiet - Noisy	Ugly - Beautiful	Pleasing sound - Irritating noise	Friendly - Unfriendly	Dull - Refreshing	Orderly - Chaotic	Warm - Cool	Insecure - Secure	Gentle lighting - Too bright	Thin - Thick	Flat - Three dimensional	Awaking - Soothing	Enchanted - Disenchanted	Fragrant - Malodorous	Non enjoyable - Enjoyable	Restless - Calm	Dry - Wet	Nondescript - Unique	Healthy - Unhealthy
	respondent 1	0	0	6	3	6	0	4	6	0	0	6	1	6	6	0	3	5	3	1	3	6	6	2	4	0
	respondent 2	1	4	2	3	3	3	5	3	4	4	2	4	5	3	3	2	6	3	4	3	3	3	3	2	2
	respondent 3	1	2	4	1	5	1	3	4	3	1	5	1	5	5	1	3	4	4	3	2	5	5	3	2	1
	respondent 4	0	0	6	2	1	0	0	5	1	1	6	1	5	6	0	1	4	5	1	2	5	6	2	4	1
	respondent 5	1	2	5	5	4	2	2	4	3	2	5	3	3	4	1	3	5	4	2	3	4	4	3	3	1
	respondent 6	0	0	5	0	6	2	0	6	1	0	4	5	6	6	1	5	6	6	0	0	6	6	6	6	0
	respondent 7	3	1	5	2	3	2	2	4	3	2	5	3	5	4	1	2	4	5	2	1	4	5	3	3	1
	respondent 8	1	1	5	2	3	1	1	5	2	2	5	2	5	5	2	3	4	4	2	2	4	4	3	3	2
	respondent 9	1	0	6	2	3	0	0	5	1	1	6	1	1	5	1	2	4	2	1	1	6	5	4	5	1
	respondent 10	0	0	6	1	1	0	1	6	1	0	6	5	6	6	0	3	6	6	0	1	6	6	3	3	0
	respondent 11	2	2	4	2	3	1	1	4	2	2	4	3	4	3	1	2	4	4	2	2	2	5	3	2	2
	respondent 12	2	3	5	2	4	2	2	4	2	2	4	3	6	5	2	2	4	3	1	2	5	5	4	2	2
	respondent 13	1	1	6	6	3	1	1	6	2	2	5	3	4	4	0	3	5	3	1	3	5	5	3	3	1
	respondent 14	1	0	6	2	4	0	1	5	1	1	6	2	3	5	0	3	6	3	1	2	6	6	3	5	0
	respondent 15	0	0	6	1	3	0	0	6	3	0	6	3	6	6	0	3	1	3	0	0	6	6	3	0	0
	respondent 16	1	2	2	3	4	1	1	5	1	1	5	1	5	5	2	2	3	3	4	2	5	5	2	2	2
	respondent 17	1	1	3	2	4	2	2	4	3	1	4	2	4	4	1	2	3	4	3	3	4	4	3	3	2
	respondent 18	4	1	4	2	2	2	1	4	4	2	4	2	5	6	0	1	6	6	1	2	6	5	4	2	2

## Sheet: PRS (supplementary materials)
crowding forest
	Being away	Fascination	Choherence	Scope	Compatibility	Familiality	Preference
respondent 1	38	40	11	17	10	7	4
respondent 2	37	48	30	31	34	8	14
respondent 3	26	26	14	18	21	4	6
respondent 4	46	37	34	30	33	7	12
respondent 5	25	26	17	15	21	6	4
respondent 6	48	42	15	39	30	0	17
respondent 7	37	25	22	26	22	2	8
respondent 8	37	28	22	28	31	4	9
respondent 9	15	15	12	9	15	7	4
respondent 10	49	50	14	38	42	6	18
respondent 11	36	29	17	26	30	6	13
respondent 12	35	22	21	25	28	9	15
respondent 13	27	21	16	14	17	3	3
respondent 14	41	45	19	34	28	2	15
respondent 15	41	36	18	32	38	8	12
respondent 16	39	26	18	22	30	6	13
respondent 17	28	30	19	18	27	8	11
respondent 18	42	39	10	14	22	7	3
thinned forest
	Being away	Fascination	Choherence	Scope	Compatibility	Familiality	Preference
respondent 1	39	38	26	21	42	10	13
respondent 2	19	21	13	12	18	7	8
respondent 3	42	37	31	28	37	7	17
respondent 4	50	43	35	35	43	5	13
respondent 5	35	27	20	23	26	6	9
respondent 6	50	40	15	40	35	5	15
respondent 7	43	32	28	29	29	2	12
respondent 8	38	35	28	30	32	4	11
respondent 9	36	30	21	23	29	9	10
respondent 10	49	50	11	40	41	1	19
respondent 11	36	17	18	22	24	6	12
respondent 12	30	21	18	17	27	5	9
respondent 13	33	29	21	18	21	3	8
respondent 14	41	45	19	33	37	1	15
respondent 15	45	30	19	29	36	3	15
respondent 16	39	27	26	25	32	6	13
respondent 17	29	30	23	22	27	6	12
respondent 18	44	45	27	27	42	10	12
